# Supplementary material for: Surface Electrical Impedance Myography Detects Skeletal Muscle Atrophy in Aged Wildtype Zebrafish and Aged gpr27 Knockout Zebrafish
Source: Biomedicines. 2023 Jul 7;11(7):1938. doi: 10.3390/biomedicines11071938 (PMC10377526; doi:10.3390/biomedicines11071938)
Supplement: Supplementary file 1 [file biomedicines-11-01938-s001.zip]

Archive with 1 entries (1 files):
- biomedicines-2414434-supplementary.pdf
